# Supplementary material for: Cryo-EM structure of cell-free synthesized human histamine 2 receptor/Gs complex in nanodisc environment
Source: Nat Commun. 2024 Feb 28;15:1831. doi: 10.1038/s41467-024-46096-z (PMC10901899; doi:10.1038/s41467-024-46096-z)
Supplement: Supplementary file 4 — Source Data [file 41467_2024_46096_MOESM4_ESM.xlsx]

## Sheet: Fig 2d
Histamine	Control	Histamine	Control	Histamine	Control		mNG fluorescence intensity [a.u.]
3889	2230	6556	2316	2707	2861
6728	1510	2464	1083	1668	2597
3318	2278	1365	2087	3258	2382
6099	1663	1022	1841	2043	2173
2843	1484	1871	1455	2651	1536
1760	3417	2627	2576	3387	776
2300	1774	2255	2288
Source Data Fig. 2d

## Sheet: Fig 2e Strepinput
Source Data Fig. 2e Strep-input

## Sheet: Fig 2e Strep pulldown
Source Data Fig. 2e Strep pulldown

## Sheet: Fig. 2e FLAG input
Source Data Fig. 2e FLAG input

## Sheet: Fig. 2e FLAG pulldown
Source Data Fig. 2e FLAG-pulldown

## Sheet: Fig 4b
log[histamine](M)	WT H2R (500 ng/mL)			WT H2R (100 ng/mL)			V99Y			S150W			D186T			T190N
-4	-9.25705	-8.13137	-11.0706	-6.47522	-6.81571	-7.51362	1.53051	1.42103	-2.8785	2.51131	4.08329	-0.0746717	-7.23363	-6.72364	-9.15409	0.280922	-0.371073	1.44854
-5	-7.93638	-6.30466	-8.25736	-4.44962	-4.60925	-4.93228	2.22042	3.32189	2.02598	1.79229	2.80511	0.511937	-5.64573	-4.88177	-5.34579	1.16087	2.44246	1.87494
-6	-4.88511	-4.04467	-6.31318	-1.17376	-2.10949	-1.75079	1.69043	1.85062	1.59594	-0.153325	1.35751	0.27628	-2.26428	-0.512787	-2.72116	1.07014	1.04908	1.2109
-7	-0.705321	-0.248364	-2.38875	1.47254	0.764814	1.73745	-0.475311	1.03623	-0.345942	1.18197	1.05757	-0.815621	2.36512	2.02187	1.04008	0.890002	1.50332	0.340722
-8	1.91736	1.89661	0.933456	1.19582	1.07847	1.95084	-0.59806	0.655034	0.395058	0.0630389	1.33646	-0.480501	-0.589487	0.851933	0.773478	-0.193933	1.20313	0.148852
-9	0.829155	0.896955	1.20065	1.01386	0.155199	1.34557	-0.163252	0.85168	2.23539	-0.0417452	1.11261	0.10892	-0.915782	0.58001	1.92803	0.787031	0.46695	0.0659214
-10	0.575854	0.665638	0.991158	-0.150898	-0.0157343	2.92187	-0.434456	1.18611	-0.006439	0.0926	1.30913	-2.51173	-1.72731	-0.246729	-0.164813	0.297591	0.379503	0.870761
-11	0	0	0	0	-1.11e-16	0	1.1102e-16	5.5511e-17	0	0	0	0	2.2204e-16	0	0	0	-1.11e-16	-1.11e-16
Source Data Fig. 4b

## Sheet: Fig 4c
log[histamine](M)	WT H1R (500 ng/mL)			WT H1R (100 ng/mL)			Y108V			W158S			T194D			N198T
-4	-30.134	-30.1993	-33.4053	-22.999	-22.2634	-20.9688	1.57436	3.29395	0.480412	3.22056	3.80073	0.222989	2.96135	3.22514	-1.36567	-23.4038	-20.8121	-25.511
-5	-28.2528	-28.8786	-30.8676	-19.1675	-18.4502	-16.7534	1.15663	0.911853	0.855613	1.82106	1.50879	-0.204516	3.34065	4.05376	2.63539	-12.9498	-10.7613	-13.5704
-6	-22.5355	-23.1358	-24.1343	-9.82004	-9.36857	-9.25307	1.00551	1.2907	0.385212	1.7399	1.20871	-0.150172	1.06433	2.02606	1.25909	0.329451	2.96657	-1.01201
-7	-10.9025	-11.5083	-12.1656	-0.989373	0.0203067	-0.666388	0.821326	0.834279	0.0421909	1.45037	0.874894	0.00797451	0.59057	0.969992	0.587836	2.7358	6.25111	1.06423
-8	0.157389	0.416226	-1.11561	-0.104424	2.8243	3.15268	0.754375	0.85801	-0.173494	1.66585	0.846096	-0.185911	0.0479985	0.094449	-0.18331	1.57554	4.68935	0.513778
-9	1.61632	1.4585	1.30349	-0.354844	1.59063	2.38238	0.560185	0.63422	-0.257779	0.721583	0.0680084	-0.752314	0.129123	-0.119569	-0.787076	1.51498	4.24996	-0.0308594
-10	0.316679	0.748437	0.49106	-1.03031	0.710483	0.648682	0.129796	0.820619	-0.345387	1.25775	0.358989	-0.861215	0.268141	0.598041	-0.734875	1.16739	3.20693	0.0734981
-11	0	0	2.2204e-16	0	0	0	0	0	0	4.4409e-16	2.2204e-16	0	0	0	0	0	0	0
Source Data Fig. 4c

## Sheet: Fig 6c
log[amthamine](M)	WT H2R (500 ng/mL)			WT H2R (100 ng/mL)			V99Y			S150W			D186T
-4	-11.3401	-10.9809	-10.7291	-8.07975	-11.6012	-8.21145	1.05514	1.16217	2.82092	1.60023	1.86564	2.42794	2.70293	1.99063	1.84979
-5	-10.3644	-11.395	-9.2646	-6.93796	-10.2064	-8.60874	0.0445482	0.44912	2.32074	1.82496	1.60457	2.8971	1.93286	1.50158	0.924497
-6	-7.40364	-8.46939	-7.3555	-4.28193	-7.91258	-5.02136	-0.216232	0.108776	0.983733	1.59703	0.730042	1.57682	0.308468	0.531382	-0.149908
-7	-4.1443	-4.70279	-3.82002	-1.02429	-3.87849	-2.86388	-0.436742	-0.435546	0.403886	0.673059	0.423431	0.245998	0.655176	-0.277484	-1.76773
-8	-0.19497	-1.57746	0.0697649	0.562659	-0.667803	0.218913	0.148194	-0.959589	0.425866	0.582959	0.435793	0.414017	0.6041	-0.166403	-0.261526
-9	0.996906	0.931892	0.869889	1.60106	0.351869	-0.874068	-0.34667	0.102486	0.35602	0.481537	-0.0370823	0.0719746	0.470172	-0.047937	-0.511915
-10	0.853871	0.262493	0.226189	0.303134	0.566308	-0.274861	-0.737958	0.265984	0.0863206	0.596701	0.460552	0.522277	0.151289	-0.296248	-0.777236
-11	0	1.1102e-16	0	0	0	-5.551e-17	0	0	0	0	0	-2.776e-17	0	0	0
Source Data Fig. 6c

## Sheet: Fig 6d
log[amthamine](M)	WT H1R (500 ng/mL)			WT H1R (100 ng/mL)			Y108V			W158S			T194D			N198T
-4	0.891138	-0.150871	0.378736	0.417314	1.01934	-0.541158	0.542454	0.402491	0.380294	-0.179119	0.110454	0.607096	2.26437	0.863345	2.24746	-0.906494	-1.42541	-0.594044
-5	0.0820312	0.0373812	0.998662	0.384455	1.52434	-1.06289	-0.0170997	-0.0086763	0.330379	-0.25442	-0.266554	0.531259	2.41831	1.11811	2.77266	0.310909	-0.848214	-0.0938938
-6	0.444308	0.489478	1.19995	0.83259	1.86606	0.0591037	0.528572	0.485895	1.06487	-0.132511	0.526346	0.928899	1.7677	1.42758	2.80589	0.347015	-0.690951	0.298732
-7	0.689303	1.15985	1.95439	1.16248	2.31123	0.0606485	1.01975	0.883462	1.9106	0.326721	0.78087	0.913775	1.06701	0.77092	1.59302	0.807372	0.368176	0.667007
-8	1.20461	0.482659	1.42133	1.04726	2.41479	-0.0057322	0.953175	0.668615	0.821244	-0.0125597	0.742449	1.05277	0.732197	0.0195963	1.16599	1.07155	-0.378207	0.713433
-9	1.2983	0.546126	1.50684	1.1627	2.57237	-0.281628	0.561484	0.531221	0.848659	0.660691	0.701985	0.75327	0.909981	0.280279	0.715832	0.566899	-0.361814	0.739312
-10	1.08904	-0.0344388	0.738429	1.19894	1.2435	-0.523406	0.0546523	0.664302	0.513057	0.100009	0.277166	0.385466	0.125369	-0.0375788	0.581039	0.392378	-0.737925	1.08807
-11	0	0	-2.22e-16	0	0	0	0	0	0	2.2204e-16	0	2.2204e-16	-2.22e-16	0	0	2.2204e-16	2.2204e-16	0
Source Data Fig. 6d

## Sheet: Supp Fig. 1a
DOPG	DOPG +CL	DOPG + CHS	DEPG	DMPG	DOPC	DMPC		conc. H2R-mNG (µM)
38.2642	15.4527	38.6352	39.9934	16.7018	9.46803	1.39415
23.7896	20.9843	26.5349	33.2506	16.4898	12.7564	4.21546
27.203	18.692	32.2925	34.6528	21.2983	11.5363	7.71384
Source Data Supplementary Fig. 1a

[truncated: 4 more sheets: Supp Fig. 2b, Supp Fig. 7a, Supp Fig. 7b, Supp. Fig. 7c]
